# Supplementary material for: The impacts of training on change deafness and build-up in a flicker task
Source: PLoS One. 2022 Nov 17;17(11):e0276157. doi: 10.1371/journal.pone.0276157 (PMC9671476; doi:10.1371/journal.pone.0276157)
Supplement: S1 Table — Different mean amplitudes for “same” and “change” trials are also shown. Subject numbers and training condition are given in the first two columns. Refer to the paper for further details. For more information, email the 1st author (njball@buffalo.edu). (XLSX) [file pone.0276157.s001.xlsx]

## Sheet: IndividualAmps
Subject#	Training Condition	P1_leftSame	P1_leftChange	P1_rightSame	P1_rightChange	P1_frontSame	P1_frontChange	P1_centralSame	P1_centralChange	P1_parietalSame	P1_parietalChange	N1_leftSame	N1_leftChange	N1_rightSame	N1_rightChange	N1_frontSame	N1_frontChange	N1_centralSame	N1_centralChange	N1_parietalSame	N1_parietalChange	P2_leftSame	P2_leftChange	P2_rightSame	P2_rightChange	P2_frontSame	P2_frontChange	P2_centralSame	P2_centralChange	P2_parietalSame	P2_parietalChange	P3_leftSame	P3_leftChange	P3_rightSame	P3_rightChange	P3_frontSame	P3_frontChange	P3_centralSame	P3_centralChange	P3_parietalSame	P3_parietalChange
1	control	0.72794	1.4621	1.7358	1.8362	2.5482	2.8055	2.3078	2.5156	1.8569	1.8115	0.59257	0.95246	1.9351	2.0337	2.9183	2.7123	1.7261	2.7104	0.42743	1.8743	-0.88964	-0.93965	0.01014	0.15855	1.0526	0.97631	2.16	2.9878	1.5658	2.6017	-0.746	-0.89144	-0.50562	-0.90773	-1.0041	-1.2765	-0.5491	-0.76238	-0.01334	-0.34176
2	control	0.35599	0.2863	0.27838	-0.36701	0.99667	0.61071	0.9138	0.20461	0.39	-0.85594	0.45455	0.86106	0.45706	0.87028	1.5056	1.6701	1.388	1.5965	0.43377	0.57504	0.3983	0.40376	0.11785	-0.4034	1.4161	1.2883	2.168	1.6581	1.5374	0.55812	-0.15319	-0.50978	-0.07394	-0.15043	0.12331	-0.14107	0.21603	0.58503	0.2326	1.0872
3	control	0.62002	0.66297	0.62831	0.79991	2.1079	2.4281	0.22961	0.46008	-0.71817	-1.3444	1.0543	0.70552	1.0874	0.51664	3.8613	3.1469	2.3864	1.0981	0.14879	-0.42834	1.5683	1.2378	1.4302	1.3568	4.6239	4.7553	1.9457	2.2177	-1.0709	-0.76867	0.69535	0.58033	1.0382	1.6433	1.0365	1.0959	0.21436	1.4196	-1.5211	0.44084
4	control	1.1827	0.73321	2.0178	2.0314	2.2772	2.6584	1.1577	0.37681	0.07642	-1.1496	0.55754	0.15042	1.6311	1.4339	2.8209	2.5278	1.0384	-0.53566	-0.34283	-1.585	-0.50604	-1.1043	0.4379	-1.066	1.6565	1.1005	0.68236	-1.1977	-0.80607	-2.2123	-0.52995	-0.32758	-1.3164	-1.9231	-0.28722	-0.52865	-0.36627	0.27188	-0.14194	1.3717
5	control	2.233	2.2199	1.8228	1.8811	3.0042	3.3493	3.3008	3.2143	1.3943	0.97421	0.81096	-0.06535	0.50035	0.01916	1.4455	0.91469	1.3395	0.16344	0.34591	-0.6243	1.1137	0.45886	0.8801	-0.05804	2.6499	1.7513	2.0678	0.42884	-0.02671	-1.7947	-0.30874	-0.39386	-0.50138	-0.00611	-0.34776	-0.38302	-0.56583	-0.40196	-0.08483	0.28432
6	control	1.2244	0.84846	2.274	1.964	2.8693	3.0592	2.0297	1.0391	0.60465	-0.97811	0.79192	-0.0206	1.8274	1.0257	2.0506	1.5092	1.3084	-0.83755	0.34907	-1.9415	0.47258	0.4448	1.494	1.2023	3.0994	3.1489	2.4764	1.1579	1.2399	-0.70674	-1.1504	-1.2159	-0.30093	-0.12871	-1.4498	-1.773	0.02256	-0.01733	1.1575	1.4389
7	control	0.84991	0.21671	0.37949	0.71963	1.5151	1.2209	1.5715	0.05946	0.72982	-0.60484	2.3328	2.0715	2.252	2.1814	4.3345	3.977	3.8028	2.3915	1.8157	0.50108	3.7038	2.5528	2.1091	2.2023	5.418	5.3535	6.9791	5.6566	4.0983	2.8091	2.7328	2.5461	1.4956	1.6568	2.2768	1.6789	2.9023	3.0919	2.5052	2.7841
8	control	0.3256	-0.01996	0.0407	0.13824	0.49986	0.43072	0.72048	0.27577	0.33647	-0.33383	-0.44502	-1.0762	-0.55439	-0.6427	-0.59481	-0.94165	-0.77599	-1.7403	-0.35834	-1.5238	0.58061	0.03688	-0.05137	-0.31544	1.3231	0.88055	1.2258	1.0118	-0.11803	-0.01254	-0.16516	-0.11288	-0.30236	-0.28509	0.14734	-0.10973	-0.56736	-0.58732	-0.53369	0.02162
9	control	1.4465	1.3625	1.57	1.8411	2.5044	2.6412	1.7132	1.2116	0.33388	-0.33706	1.1462	1.342	1.197	0.90614	2.7439	2.9017	1.3028	0.51261	-0.0569	-0.83604	1.8842	1.6762	2.4347	1.9623	4.6163	4.384	3.3777	2.2405	1.2613	-0.00384	0.45618	0.26681	0.25055	0.3498	0.95503	0.97644	0.70663	1.1705	0.39354	0.96011
10	control	2.994	2.9392	3.243	3.7657	4.3281	4.4592	4.3229	3.9734	1.587	1.0738	2.5992	3.032	3.1143	3.9298	4.1008	4.9024	4.1654	4.2716	1.8526	1.2624	2.2157	2.1959	1.9039	1.7267	3.7318	3.7618	4.0325	3.6012	1.5285	0.90379	0.10825	-0.00338	0.00039	0.42572	0.37836	0.54849	0.09834	0.22201	-0.31514	0.01402
11	trained	0.18441	0.166	1.5898	1.3412	2.367	2.3588	1.0781	0.55303	0.23365	-0.31891	0.51082	0.47339	0.96481	1.0596	2.6808	2.534	1.1645	1.2796	0.26267	0.4889	0.26219	0.39382	1.2784	0.98049	2.4953	2.2863	1.1677	0.93917	0.19944	0.10264	0.16821	0.21282	-0.20038	0.13621	0.17482	0.5733	-0.07853	0.87888	-0.24897	0.61422
12	trained	0.23592	-0.13227	0.29477	1.1227	0.88295	1.7901	0.34206	0.22634	-0.19058	-0.50371	0.27632	-0.35829	0.93329	1.2326	1.4539	1.3939	0.5168	0.22514	-0.32995	-0.45278	0.46265	0.50534	1.049	1.2848	2.0282	3.2009	1.5417	2.3255	0.28581	0.55325	0.32453	0.85807	-0.05456	0.30492	-0.00767	1.5559	0.41467	1.7252	0.03903	1.2322
13	trained	0.48189	0.68698	0.30167	0.66533	0.56883	1.5149	0.40088	0.68911	0.14689	0.169	0.40546	0.57809	0.07475	0.62248	0.28574	1.4765	0.06921	0.65671	0.05105	0.12312	-0.07604	0.49514	-0.54201	-0.15236	-0.48569	0.55735	-0.47748	0.43231	-0.21579	0.45364	-1.186	-0.34166	-1.3165	-0.48152	-2.2589	-1.7247	-1.5467	-0.41477	-0.51585	0.62502
14	trained	-0.01696	-0.02273	-0.08101	0.27557	-0.07529	0.78475	-0.5491	-0.35922	-0.52507	-0.87076	-0.19385	-0.05509	-0.41021	0.0777	-0.30636	0.64645	-0.69827	-0.33905	-0.57516	-0.43697	1.275	1.1897	1.1282	1.2931	2.176	2.5987	1.9067	2.0135	0.86255	0.78972	0.64375	1.7117	0.47148	1.2387	0.31098	2.103	0.57304	2.0839	0.46261	1.7869
15	trained	1.1409	1.0912	1.1517	1.1011	1.9639	1.7604	1.6218	1.0869	0.68046	0.14901	0.58276	-0.02256	0.67116	0.31621	1.9128	1.371	1.1954	-0.03527	0.60597	-0.42026	-0.16253	-0.93811	-0.63106	-1.3165	0.05085	-0.67227	-0.1325	-1.5738	-0.18152	-1.483	-1.6389	0.60161	-2.1086	0.51466	-3.2151	2.9386	-2.3049	-0.01655	-1.526	0.04758
16	trained	0.69609	0.82379	0.01998	-0.16979	2.7146	2.2589	0.48047	0.49697	-1.1159	-0.57627	1.6222	0.32444	1.4139	-0.7046	3.682	2.4842	2.5627	-0.83438	1.2241	-2.9457	3.2947	2.4102	2.1799	1.1335	6.4584	5.6456	4.5275	3.1531	0.77068	-0.59801	0.58181	0.53786	0.79483	1.6628	1.1209	1.157	1.2084	2.3965	1.143	2.7156
17	trained	2.2818	1.7761	2.182	1.2657	3.4837	2.8299	3.1328	2.3704	1.5442	0.57342	2.5958	1.733	1.8976	0.99214	4.0616	2.1755	3.7695	2.8804	1.9667	1.6838	4.421	3.9537	4.2404	3.1407	6.788	5.9877	6.7473	6.572	3.4359	3.335	0.42927	0.89867	1.2164	2.2028	0.78825	0.86572	1.0284	3.537	0.93563	4.5093
18	trained	3.5384	3.9504	4.7161	4.6936	6.4661	6.4659	5.9165	5.1791	3.1207	2.2608	4.744	4.7466	5.7211	5.7244	7.9807	8.4262	7.5186	6.4049	4.2452	2.751	3.5377	3.9735	4.4504	3.9579	6.9301	7.8361	8.5973	7.7396	5.0995	3.3744	0.11418	0.4645	-0.78881	-0.13743	-1.4718	-0.63757	-0.35939	0.37147	0.21554	1.0498
19	trained	0.29511	0.60597	0.57002	0.28808	1.1064	1.5684	0.2594	0.26684	-0.16406	-0.81813	-0.17972	-0.24715	0.16719	-0.07376	0.08569	0.35909	-0.48719	-0.9114	-0.59028	-1.2931	-0.44443	-0.4502	-0.16951	-0.2816	0.16432	0.56049	-0.64071	-0.75418	-0.84133	-1.3297	-1.044	-1.5287	-0.47882	-0.52067	-1.6275	-1.6149	-1.187	-1.1153	-0.55616	-0.43179
20	trained	0.81783	-0.18131	0.74961	0.40551	1.366	0.44672	-0.02781	-1.208	-1.2352	-2.2995	0.25049	-1.3134	0.57299	-1.6052	0.878	-1.8116	-0.0927	-3.2743	-0.6468	-2.5721	2.6552	2.1049	3.648	2.6292	5.8282	5.6046	5.133	4.8171	1.7215	1.342	-0.43702	0.28104	-0.05946	0.28835	-0.07078	1.1149	0.21268	1.805	0.82408	2.5393
